# Supplementary material for: Post-Vaccination SARS-CoV-2 Infections among Health Workers at the University Hospital of Verona, Italy: A Retrospective Cohort Survey
Source: Vaccines (Basel). 2022 Feb 10;10(2):272. doi: 10.3390/vaccines10020272 (PMC8879605; doi:10.3390/vaccines10020272)
Supplement: Supplementary file 1 [file vaccines-10-00272-s001.zip]

Archive with 1 entries (1 files):
- vaccines-1477636-supplementary.pdf
